# Supplementary material for: Effects of Spirulina on the functions and redox status of auditory system in senescence-accelerated prone-8 mice
Source: PLoS One. 2017 Jun 21;12(6):e0178916. doi: 10.1371/journal.pone.0178916 (PMC5479523; doi:10.1371/journal.pone.0178916)
Supplement: S1 File — (XLS) [file pone.0178916.s001.xls]

## Sheet: SOD
SODC
R1-2	1.14608	Brain stem	A	B	C
R1-3	1.09582	平均數	1.03333	0.936667	1.145
R1-4	1.03742	標準誤	0.0367575	0.0183787	0.0241868
R2-1	1.04657
R2-2	0.950421
R2-3	0.912299
c4-1	1.00017
c4-2	0.926886
c5	0.85831
c6	0.944656
c7-1	0.942077
c8-2	0.950816
s4-1	1.05899
s4-2	1.24088
s4-3	1.16715
s5-1	1.14445
s5-2	1.13914
s6-1	1.12216
SODT
R1-2t	1.40043	Temporal lobe	A	B	C
R1-3t	1.43639	平均數	1.38667	0.943333	1.12
R1-4t	1.444	標準誤	0.0190904	0.0261619	0.0143759
R2-1t	1.34472
R2-2t	1.34072
R2-3t	1.35836
c4-1t	1.01569
c4-2t	1.01618
c5t	0.933705
c6t	0.920369
c7-1t	0.906664
c8-2t	0.857361
S4-1t	1.13654
S4-2t	1.13027
S4-3t	1.16967
S5-2t	1.12208
S6-1t	1.08442
S6-2t	1.07891
SODE		inner ear	A	B	C
R1-1	0.717518	平均數	0.716667	0.791667	1.37333
R1-2	0.718551	標準誤	0.00666667	0.0304868	0.074147
R1-3	0.720013
R1-4	0.709582
R2-1	0.737197
R2-3	0.68923
C1-1	0.749542
C2-2	0.805757
C4-1	0.662897
C6	0.834021
C8-1	0.839946
C8-2	0.864208
S4-3	1.17198
S5-1	1.1655
S6-1	1.32578
S6-2	1.44018
S9-1	1.53445
S17-2	1.60216

## Sheet: ABRs
group	click	pclick	8K	p8K	16K	p16K	click3-1	click5-1	click5-3	8k 3-1	8k 5-1	8k 5-3	16k 3-1	16k 5-1	16k 5-3	pclick3-1	pclick5-1	pclick5-3	p8k 3-1	p8k 5-1	p8k 5-3	p16k 3-1	p16k 5-1	p16k 5-3
c	78	100	58	83	70	85	1.1	3.2	2.1	1.13	2.45	1.32	0.7	2.85	2.15	1.32	3.3	1.98	0.8	3	2.2	2.12	3.55	1.43
c	63	83	40	50	58	63	1.3	3.41	2.11	1.58	3.06	1.48	1.35	3.53	2.18	1.35	3.31	1.96	0.75	2.95	2.2	2.15	3.58	1.43
c	55	78	33	70	53	85	1.34	3.1	1.76	1.51	2.95	1.44	1.32	2.83	1.51	1.18	3.35	2.17	1.61	3.18	1.57	1.02	2.72	1.7
c	75	90	70	73	73	85	1.4	3.53	2.13	1.05	3.15	2.1	1.4	3.13	1.73	1.45	4.2	2.75	1.77	3.55	1.78	1.45	3.2	1.75
c	58	68	50	55	65	68	1.27	2.75	1.48	1.27	3.1	1.83	1.32	3.25	1.93	1.18	2.65	1.47	2.51	4.75	2.24	1.45	3.1	1.65
c	68	68	48	68	68	60	0.99	3.17	2.18	0.9	3.3	2.4	0.97	3.59	2.62	1.18	3.31	2.13	2.23	4.07	1.84	2.1	4.27	2.17
s	63	70	43	50	60	68	1.08	3.08	2	1.13	2.98	1.85	1.25	2.83	1.58	1.35	3.45	2.1	1.5	2.65	1.15	1.47	2.78	1.31
s	68	68	48	50	68	70	1.17	3.1	1.93	1.7	3.03	1.33	1.58	3.1	1.52	1.18	3.18	2	1.17	3.13	1.96	1.37	3	1.63
s	65	73	50	55	70	73	1.08	3.3	2.22	1.17	3.18	2.01	1.38	3.58	2.2	0.75	3.1	2.35	1.08	3.03	1.95	1.33	3.08	1.75
s	70	70	48	53	65	68	1.4	3.57	2.17	1.23	2.98	1.75	1.67	3.15	1.48	1.5	3.13	1.63	1.83	3.05	1.22	1.1	2.9	1.8
s	80	63	68	60	75	68	1.25	3.2	1.95	1.46	3.03	1.57	1.15	2.8	1.65	1.06	3.25	2.19	1.7	3.2	1.5	1.25	2.95	1.7
s	63	73	60	50	63	63	1.17	2.88	1.71	1.75	3.38	1.63	1.49	3.15	1.66	0.83	2.91	2.08	0.88	3	2.12	0.63	3.23	2.6

## Sheet: expression
group	SODstem	SODear	CATstem	CATear	GPxstem	GPXear	TNFstem	TNFear	MDAstem	MDAear
c	1.00017	0.749542	0.938389	1.04706	0.891486	0.739597	0.89055	0.66674	5.45098	7.0354
c	0.926886	0.805757	0.904013	1.05323	1.14764	0.646108	0.687224	0.752874	8.1387	7.65487
c	0.85831	0.662897	0.992704	1.00702	0.967729	0.63299	0.94847	0.775507	4.72859	9.95575
c	0.944656	0.834021	0.954289	1.01641	1.0791	0.730064	0.784371	0.716485	5.37709	8.36283
c	0.942077	0.839946	1.00996	0.969821	0.802294	0.87225	4.1167	0.75603	5.05882	9.11504
c	0.950816	0.864208	1.00794	1.03097	0.927969	0.806012	1.36328	0.773541	3.84727	7.12389
s	1.05899	1.17198	1.05602	1.03499	1.43744	0.897758	1.53013	0.938809	3.31476	1.28319
s	1.24088	1.1655	1.07228	1.65318	0.873806	0.971698	1.8586	0.682733	3.53148	4.38053
s	1.16715	1.32578	1.06553	1.80479	1.37578	0.876411	1.09563	0.709578	2.2924	1.81416
s	1.14445	1.44018	1.15047	2.07815	1.03998	1.0962	0.962922	0.711489	3.06236	3.76106
s	1.13914	1.53445	1.16873	1.3317	0.643427	1.37223	0.917479	0.664337	2.39319	4.38053
s	1.12216	1.60216	1.16166	1.60283	0.784455	1.22558	1.38841	0.854093	3.58308	4.0708
